# Supplementary material for: A retrospective analysis of the influencing factors of nucleic acid CT value fluctuation in COVID-19 patients infected with Omicron variant virus in Changchun city
Source: Front Public Health. 2024 Jun 14;12:1377135. doi: 10.3389/fpubh.2024.1377135 (PMC11211536; doi:10.3389/fpubh.2024.1377135)
Supplement: Supplementary file 1 [file Table_1.XLSX]

## Sheet: Sheet1
Number	Sex	Hospital nucleic acid detection		The first test was negative		The second test negative		Second Test
		N Gene	ORF1AB Gene	N Gene	ORF1AB Gene	N Gene	ORF1AB Gene	N Gene	ORF1AB Gene
1	1	18.16	19.17	Negative	Negative	Negative	Negative	27.22	28.51
2	1	26.86	27.8	Negative	Negative	Negative	Negative	29.65	31.69
3	2	21.65	23.15	Negative	Negative	Negative	Negative	30.67	32.45
4	2	25.6	26.6	Negative	Negative	Negative	Negative	31.1	32.86
5	1	20.13	22.41	Negative	Negative	Negative	Negative	24.38	25.81
6	2	29.62	31.33	Negative	Negative	Negative	Negative	34.21	33.85
7	1	25.68	26.64	Negative	Negative	Negative	Negative	28.29	31.12
8	1	19.51	19.33	Negative	Negative	Negative	Negative	29.27	31.04
9	2	28.81	29.49	Negative	Negative	Negative	Negative	32.92	36.03
10	1	17.95	18.16	Negative	Negative	Negative	Negative	32.53	33.58
11	1	31.49	31.39	Negative	Negative	Negative	Negative	31.57	34.06
12	1	27.28	28.75	Negative	Negative	Negative	Negative	23.3	24.43
13	2	27.73	28.92	Negative	Negative	Negative	Negative	29.98	33.4
14	1	33.61	32.11	Negative	Negative	Negative	Negative	25.66	27.74
15	2	33.62	36.61	Negative	Negative	Negative	Negative	27.64	27.91
16	1	29.43	31.23	Negative	Negative	Negative	Negative	27.99	29.91
17	1	22.39	22.05	Negative	Negative	Negative	Negative	33.2	32.87
18	1	13.2	14.2	Negative	Negative	Negative	Negative	10.47	11.02
19	2	27.5	28.75	Negative	Negative	Negative	Negative	25.58	27.41
20	2	29.22	29.92	Negative	Negative	Negative	Negative	29.2	30.5
21	1	31.12	32.55	Negative	Negative	Negative	Negative	24.99	25.95
22	1	13.75	15.04	Negative	Negative	Negative	Negative	17	17.8
23	1	18.83	17.51	Negative	Negative	Negative	Negative	17.92	18.98
24	2	20.34	21.11	Negative	Negative	Negative	Negative	31.72	32.95
25	1	23.82	25.17	Negative	Negative	Negative	Negative	23.22	24.24
26	1	24.82	23.84	Negative	Negative	Negative	Negative	26.47	29.54
27	1	18.63	20.54	Negative	Negative	Negative	Negative	25.6	26.73
28	1	17.51	18.14	Negative	Negative	Negative	Negative	30.75	31.16
29	1	26.18	28.11	Negative	Negative	Negative	Negative	Negative	Negative
30	1	29.67	31.56	Negative	Negative	Negative	Negative	Negative	Negative
31	1	23.34	24.5	Negative	Negative	Negative	Negative	Negative	Negative
32	1	19.46	20.53	Negative	Negative	Negative	Negative	Negative	Negative
33	1	25.51	27.18	Negative	Negative	Negative	Negative	Negative	Negative
34	1	20.8	22.4	Negative	Negative	Negative	Negative	Negative	Negative
35	1	20.3	21.46	Negative	Negative	Negative	Negative	Negative	Negative
36	2	23.68	21.39	Negative	Negative	Negative	Negative	25.28	27.08
37	1	28.76	29.82	Negative	Negative	Negative	Negative	Negative	Negative
38	2	28.55	31.09	Negative	Negative	Negative	Negative	19.48	20.61
39	2	31.49	32	Negative	Negative	Negative	Negative	19.92	20.96
40	1	21.63	22.99	Negative	Negative	Negative	Negative	Negative	Negative
41	1	18.49	19.7	Negative	Negative	Negative	Negative	Negative	Negative
42	2	18.04	19.43	Negative	Negative	Negative	Negative	22.76	23.68
43	2	30.64	31.53	Negative	Negative	Negative	Negative	31.78	31.8
44	2	26.78	27.88	Negative	Negative	Negative	Negative	26.85	23.48
45	1	29.82	27.78	Negative	Negative	Negative	Negative	Negative	Negative
46	1	33.8	34.2	Negative	Negative	Negative	Negative	Negative	Negative
47	1	34.6	31.99	Negative	Negative	Negative	Negative	Negative	Negative
48	2	25.1	25.54	Negative	Negative	Negative	Negative	20.96	22.63
49	1	31.25	33.51	Negative	Negative	Negative	Negative	Negative	Negative
50	2	22.78	28.73	Negative	Negative	Negative	Negative	Negative	Negative
51	1	23.72	25.76	Negative	Negative	Negative	Negative	Negative	Negative
52	1	34.28	34.58	Negative	Negative	Negative	Negative	Negative	Negative
53	1	23.21	28.56	Negative	Negative	Negative	Negative	30.54	31.47
54	2	25.07	25.62	Negative	Negative	Negative	Negative	Negative	Negative
55	1	24.16	24.23	Negative	Negative	Negative	Negative	26.4	27.51
56	2	29.5	31.65	Negative	Negative	Negative	Negative	Negative	Negative
57	1	25.03	25.73	Negative	Negative	Negative	Negative	17.6	16.09
58	2	24.32	25.1	Negative	Negative	Negative	Negative	Negative	Negative
59	1	22.96	24.11	Negative	Negative	Negative	Negative	19.52	18.92
60	1	21	22.08	Negative	Negative	Negative	Negative	25.71	25.81
61	1	28.77	30.58	Negative	Negative	Negative	Negative	19.63	18.6
62	2	33.68	33.91	Negative	Negative	Negative	Negative	Negative	Negative
63	2	24.08	26.29	Negative	Negative	Negative	Negative	Negative	Negative
64	1	22.57	23.87	Negative	Negative	Negative	Negative	20.37	19.72
65	1	14.46	15.71	Negative	Negative	Negative	Negative	21.92	21.45
66	1	20.26	19.03	Negative	Negative	Negative	Negative	21.33	20.78
67	1	19.03	20.26	Negative	Negative	Negative	Negative	31.67	29.89
68	1	18.97	20.24	Negative	Negative	Negative	Negative	31.73	31.17
69	1	17.15	18.03	Negative	Negative	Negative	Negative	20.04	19.29
70	1	20.56	21.2	Negative	Negative	Negative	Negative	29.85	26.71
71	1	19.39	20.4	Negative	Negative	Negative	Negative	29.14	28.27
72	2	22.49	23.47	Negative	Negative	Negative	Negative	Negative	Negative
73	2	25.9	27.05	Negative	Negative	Negative	Negative	Negative	Negative
74	2	26.65	27.41	Negative	Negative	Negative	Negative	Negative	Negative
75	2	24.72	26.26	Negative	Negative	Negative	Negative	Negative	Negative
76	2	25.6	25.68	Negative	Negative	Negative	Negative	Negative	Negative
77	2	17.99	18.94	Negative	Negative	Negative	Negative	Negative	Negative
78	1	18.06	18.78	Negative	Negative	Negative	Negative	36.51	31.11
79	2	20.59	21.78	Negative	Negative	Negative	Negative	Negative	Negative
80	1	17.97	18.45	Negative	Negative	Negative	Negative	29.91	28.36
81	2	25.53	24.5	Negative	Negative	Negative	Negative	30.14	31.4
82	1	21.9	22.76	Negative	Negative	Negative	Negative	28.59	26.08
83	1	24.87	26.14	Negative	Negative	Negative	Negative	32.57	31.31
84	1	23.38	23.27	Negative	Negative	Negative	Negative	20.94	19.74
85	1	25.45	26.26	Negative	Negative	Negative	Negative	25.58	24.39
86	1	16.85	17.86	Negative	Negative	Negative	Negative	28.13	26.9
87	1	20.84	21.59	Negative	Negative	Negative	Negative	28.66	26.78
88	2	21.23	22.32	Negative	Negative	Negative	Negative	32.71	34.79
89	1	19.53	20.6	Negative	Negative	Negative	Negative	23.19	21.69
90	1	17.27	17.66	Negative	Negative	Negative	Negative	Negative	Negative
91	2	24.54	25.34	Negative	Negative	Negative	Negative	30.87	32.22
92	1	30.24	33.98	Negative	Negative	Negative	Negative	Negative	Negative
93	1	29.52	31.55	Negative	Negative	Negative	Negative	Negative	Negative
94	1	22.17	24.95	Negative	Negative	Negative	Negative	Negative	Negative
95	2	28.3	24.6	Negative	Negative	Negative	Negative	31.58	32.39
96	2	28.89	34.8	Negative	Negative	Negative	Negative	31.57	32.48
97	1	21.71	22.6	Negative	Negative	Negative	Negative	Negative	Negative
98	2	24.92	25.69	Negative	Negative	Negative	Negative	32.47	33.95
99	2	18.36	19.44	Negative	Negative	Negative	Negative	Negative	Negative
100	2	24.89	26.39	Negative	Negative	Negative	Negative	Negative	Negative
101	1	20.86	21.8	Negative	Negative	Negative	Negative	Negative	Negative
102	1	14.67	15.28	Negative	Negative	Negative	Negative	Negative	Negative
103	2	18.35	19.27	Negative	Negative	Negative	Negative	Negative	Negative
104	1	25.82	30.68	Negative	Negative	Negative	Negative	Negative	Negative
105	1	12.35	13.05	Negative	Negative	Negative	Negative	Negative	Negative
106	2	17.18	19.11	Negative	Negative	Negative	Negative	Negative	Negative
107	1	19.2	20.2	Negative	Negative	Negative	Negative	Negative	Negative
108	1	22.67	23.72	Negative	Negative	Negative	Negative	Negative	Negative
109	1	22.13	23.71	Negative	Negative	Negative	Negative	Negative	Negative
110	2	17.42	18.17	Negative	Negative	Negative	Negative	Negative	Negative
111	2	21.16	22.11	Negative	Negative	Negative	Negative	Negative	Negative
112	1	22.42	23.54	Negative	Negative	Negative	Negative	Negative	Negative
113	1	23.43	25	Negative	Negative	Negative	Negative	Negative	Negative
114	1	22.33	23.24	Negative	Negative	Negative	Negative	Negative	Negative
115	2	22.54	24.03	Negative	Negative	Negative	Negative	Negative	Negative
116	1	24.63	25.93	Negative	Negative	Negative	Negative	Negative	Negative
117	2	21.54	22.79	Negative	Negative	Negative	Negative	Negative	Negative
118	1	22.06	23.14	Negative	Negative	Negative	Negative	Negative	Negative
119	2	22.57	23.89	Negative	Negative	Negative	Negative	Negative	Negative
120	2	20.97	22.91	Negative	Negative	Negative	Negative	Negative	Negative
121	1	16.95	17.5	Negative	Negative	Negative	Negative	Negative	Negative
122	1	28.36	29.76	Negative	Negative	Negative	Negative	Negative	Negative
123	2	27.3	28.29	Negative	Negative	Negative	Negative	Negative	Negative
124	1	18.99	19.95	Negative	Negative	Negative	Negative	Negative	Negative
125	1	17.55	18.97	Negative	Negative	Negative	Negative	Negative	Negative
126	2	12.73	13.65	Negative	Negative	Negative	Negative	Negative	Negative
127	2	28.1	28.7	Negative	Negative	Negative	Negative	Negative	Negative
128	1	17.18	18.87	Negative	Negative	Negative	Negative	Negative	Negative
129	1	19.95	21.12	Negative	Negative	Negative	Negative	Negative	Negative
130	1	20.59	22.28	Negative	Negative	Negative	Negative	Negative	Negative
131	1	21.41	22.15	Negative	Negative	Negative	Negative	Negative	Negative
132	1	21.56	21.99	Negative	Negative	Negative	Negative	Negative	Negative
133	2	22.37	23.09	Negative	Negative	Negative	Negative	30.58	34.4
134	1	22.42	23.38	Negative	Negative	Negative	Negative	Negative	Negative
135	2	22.37	23.45	Negative	Negative	Negative	Negative	29.05	29.9
136	2	22.64	23.52	Negative	Negative	Negative	Negative	30.79	30.94
137	2	24.85	27.13	Negative	Negative	Negative	Negative	32.3	34.02
138	2	25.56	27.13	Negative	Negative	Negative	Negative	28.96	28.99
139	2	21.12	22.72	Negative	Negative	Negative	Negative	23.48	24.49
140	1	26.41	27.84	Negative	Negative	Negative	Negative	Negative	Negative
141	1	28.59	29.46	Negative	Negative	Negative	Negative	Negative	Negative
142	1	20.06	20.54	Negative	Negative	Negative	Negative	Negative	Negative
143	1	31.61	33.71	Negative	Negative	Negative	Negative	Negative	Negative
144	2	17.25	18.23	Negative	Negative	Negative	Negative	20.33	21.06
145	1	20.14	20.69	Negative	Negative	Negative	Negative	Negative	Negative
146	1	15.05	14.51	Negative	Negative	Negative	Negative	Negative	Negative
147	1	26.728	27.63	Negative	Negative	Negative	Negative	Negative	Negative
148	2	10.46	11.22	Negative	Negative	Negative	Negative	24.8	25.6
149	1	22.33	23.67	Negative	Negative	Negative	Negative	Negative	Negative
150	1	27.58	28.8	Negative	Negative	Negative	Negative	Negative	Negative
151	2	32.31	30.22	Negative	Negative	Negative	Negative	Negative	Negative
152	2	18.24	18.96	Negative	Negative	Negative	Negative	Negative	Negative
153	1	21.58	22.55	Negative	Negative	Negative	Negative	Negative	Negative
154	1	28.36	30.36	Negative	Negative	Negative	Negative	Negative	Negative
155	2	27.78	28.88	Negative	Negative	Negative	Negative	Negative	Negative
156	1	34.41	34.89	Negative	Negative	Negative	Negative	Negative	Negative
157	2	30.23	31.31	Negative	Negative	Negative	Negative	Negative	Negative
158	1	28.04	29.62	Negative	Negative	Negative	Negative	Negative	Negative
159	1	31.9	33.66	Negative	Negative	Negative	Negative	Negative	Negative
160	1	26.36	27.41	Negative	Negative	Negative	Negative	Negative	Negative
161	1	31.84	31.56	Negative	Negative	Negative	Negative	Negative	Negative
162	1	22.54	23.09	Negative	Negative	Negative	Negative	Negative	Negative
163	2	26.22	27.98	Negative	Negative	Negative	Negative	Negative	Negative
164	1	22	24.2	Negative	Negative	Negative	Negative	Negative	Negative
165	1	33.84	34.79	Negative	Negative	Negative	Negative	Negative	Negative
166	1	24	23	Negative	Negative	Negative	Negative	Negative	Negative
167	1	25.54	25.01	Negative	Negative	Negative	Negative	Negative	Negative
168	2	29.67	29.66	Negative	Negative	Negative	Negative	Negative	Negative
169	1	24.13	23.37	Negative	Negative	Negative	Negative	Negative	Negative
170	2	28.04	27.82	Negative	Negative	Negative	Negative	Negative	Negative
171	1	24	34	Negative	Negative	Negative	Negative	Negative	Negative
172	1	25.07	25	Negative	Negative	Negative	Negative	Negative	Negative
173	2	24.16	25.52	Negative	Negative	Negative	Negative	Negative	Negative
174	1	29.5	24.23	Negative	Negative	Negative	Negative	Negative	Negative
175	1	25.03	31.65	Negative	Negative	Negative	Negative	Negative	Negative
176	1	28.77	25.73	Negative	Negative	Negative	Negative	Negative	Negative
177	2	25.67	28.55	Negative	Negative	Negative	Negative	Negative	Negative
178	2	23.36	26.21	Negative	Negative	Negative	Negative	Negative	Negative
179	2	28.92	22.65	Negative	Negative	Negative	Negative	Negative	Negative
180	1	33.68	28.45	Negative	Negative	Negative	Negative	Negative	Negative
181	1	27.23	33.91	Negative	Negative	Negative	Negative	Negative	Negative
182	1	26.73	34	Negative	Negative	Negative	Negative	Negative	Negative
183	2	23.87	22.57	Negative	Negative	Negative	Negative	Negative	Negative
184	1	29.05	31.65	Negative	Negative	Negative	Negative	Negative	Negative
185	1	28.77	28.55	Negative	Negative	Negative	Negative	Negative	Negative
186	2	17.59	16.85	Negative	Negative	Negative	Negative	Negative	Negative
187	1	20.24	18.97	Negative	Negative	Negative	Negative	Negative	Negative
188	2	18.03	17.15	Negative	Negative	Negative	Negative	Negative	Negative
189	1	21.2	20.56	Negative	Negative	Negative	Negative	Negative	Negative
190	1	20.4	19.39	Negative	Negative	Negative	Negative	Negative	Negative
191	1	23.47	22.49	Negative	Negative	Negative	Negative	Negative	Negative
192	1	27.05	25.9	Negative	Negative	Negative	Negative	Negative	Negative
193	1	27.41	26.65	Negative	Negative	Negative	Negative	Negative	Negative
194	1	26.26	24.72	Negative	Negative	Negative	Negative	Negative	Negative
195	1	25.68	25.6	Negative	Negative	Negative	Negative	Negative	Negative
196	1	18.94	17.99	Negative	Negative	Negative	Negative	Negative	Negative
197	1	18.78	18.06	Negative	Negative	Negative	Negative	Negative	Negative
198	1	21.78	20.59	Negative	Negative	Negative	Negative	Negative	Negative
199	1	18.45	17.97	Negative	Negative	Negative	Negative	Negative	Negative
200	2	25.53	24.5	Negative	Negative	Negative	Negative	Negative	Negative
201	1	22.76	21.9	Negative	Negative	Negative	Negative	Negative	Negative
202	2	26.14	24.87	Negative	Negative	Negative	Negative	Negative	Negative
203	2	23.27	23.38	Negative	Negative	Negative	Negative	Negative	Negative
204	1	26.26	25.45	Negative	Negative	Negative	Negative	Negative	Negative
205	1	17.86	16.85	Negative	Negative	Negative	Negative	Negative	Negative
206	2	21.59	20.84	Negative	Negative	Negative	Negative	Negative	Negative
207	1	22.32	21.23	Negative	Negative	Negative	Negative	Negative	Negative
208	2	20.6	19.53	Negative	Negative	Negative	Negative	Negative	Negative
209	1	17.66	17.27	Negative	Negative	Negative	Negative	Negative	Negative
210	1	25.34	24.54	Negative	Negative	Negative	Negative	Negative	Negative
211	1	33.98	30.24	Negative	Negative	Negative	Negative	Negative	Negative
212	2	15.05	16.45	Negative	Negative	Negative	Negative	Negative	Negative
213	2	22.9	24.25	Negative	Negative	Negative	Negative	Negative	Negative
214	2	20.88	21.73	Negative	Negative	Negative	Negative	Negative	Negative
215	2	16.67	18.09	Negative	Negative	Negative	Negative	Negative	Negative
216	1	16.35	18.84	Negative	Negative	Negative	Negative	Negative	Negative
217	1	17.84	18.35	Negative	Negative	Negative	Negative	Negative	Negative
218	2	14.86	15.33	Negative	Negative	Negative	Negative	Negative	Negative
219	2	19.95	21.29	Negative	Negative	Negative	Negative	Negative	Negative
220	2	17.73	18.42	Negative	Negative	Negative	Negative	Negative	Negative
221	1	12.8	13.5	Negative	Negative	Negative	Negative	Negative	Negative
222	2	32.96	33.31	Negative	Negative	Negative	Negative	Negative	Negative
223	1	31.99	34.6	Negative	Negative	Negative	Negative	Negative	Negative
224	1	22.5	23.35	Negative	Negative	Negative	Negative	Negative	Negative
225	1	31.43	33.15	Negative	Negative	Negative	Negative	Negative	Negative
226	2	29.49	31.05	Negative	Negative	Negative	Negative	Negative	Negative
227	2	33.9	33.83	Negative	Negative	Negative	Negative	Negative	Negative
228	1	29.19	32.66	Negative	Negative	Negative	Negative	Negative	Negative
229	1	30.67	33.5	Negative	Negative	Negative	Negative	Negative	Negative
230	1	28.78	30.37	Negative	Negative	Negative	Negative	Negative	Negative
231	1	30.76	32.19	Negative	Negative	Negative	Negative	Negative	Negative
232	1	25.51	26.44	Negative	Negative	Negative	Negative	Negative	Negative
233	1	25.73	26.67	Negative	Negative	Negative	Negative	Negative	Negative
234	1	29.97	31.24	Negative	Negative	Negative	Negative	Negative	Negative
235	1	25.36	26.59	Negative	Negative	Negative	Negative	Negative	Negative
236	2	27.97	28.69	Negative	Negative	Negative	Negative	Negative	Negative
237	2	28.97	31.12	Negative	Negative	Negative	Negative	Negative	Negative
238	1	24.53	25.72	Negative	Negative	Negative	Negative	Negative	Negative
239	2	15.03	15.9	Negative	Negative	Negative	Negative	Negative	Negative
240	1	22.17	22.8	Negative	Negative	Negative	Negative	Negative	Negative
241	2	22.17	22.81	Negative	Negative	Negative	Negative	Negative	Negative
242	1	25.69	26.56	Negative	Negative	Negative	Negative	Negative	Negative
243	2	31.97	34.8	Negative	Negative	Negative	Negative	Negative	Negative
244	1	22.21	22.96	Negative	Negative	Negative	Negative	Negative	Negative
245	2	33.84	30.68	Negative	Negative	Negative	Negative	Negative	Negative
246	1	28.53	24	Negative	Negative	Negative	Negative	Negative	Negative
247	1	22.88	28.11	Negative	Negative	Negative	Negative	Negative	Negative
248	1	26.62	24.85	Negative	Negative	Negative	Negative	Negative	Negative
249	1	24.11	34.77	Negative	Negative	Negative	Negative	Negative	Negative
250	1	32.89	18.31	Negative	Negative	Negative	Negative	Negative	Negative
251	1	17.18	26.01	Negative	Negative	Negative	Negative	Negative	Negative
252	2	25.2	34.54	Negative	Negative	Negative	Negative	Negative	Negative
253	1	32.27	23.82	Negative	Negative	Negative	Negative	Negative	Negative
254	1	22.88	19.19	Negative	Negative	Negative	Negative	Negative	Negative
255	2	18.13	15.85	Negative	Negative	Negative	Negative	Negative	Negative
256	1	15.29	26.01	Negative	Negative	Negative	Negative	Negative	Negative
257	1	24.79	26.17	Negative	Negative	Negative	Negative	Negative	Negative
258	1	25.23	21.71	Negative	Negative	Negative	Negative	Negative	Negative
259	2	20.44	19.01	Negative	Negative	Negative	Negative	Negative	Negative
260	2	16.12	15.63	Negative	Negative	Negative	Negative	Negative	Negative
261	1	31.98	31.2	Negative	Negative	Negative	Negative	Negative	Negative
262	2	14.36	33.4	Negative	Negative	Negative	Negative	Negative	Negative
263	2	33.9	24.6	Negative	Negative	Negative	Negative	Negative	Negative
264	2	30.09	24.6	Negative	Negative	Negative	Negative	Negative	Negative
265	1	31.8	20.1	Negative	Negative	Negative	Negative	Negative	Negative
266	1	31.3	22	Negative	Negative	Negative	Negative	Negative	Negative
267	2	23.4	14.3	Negative	Negative	Negative	Negative	Negative	Negative
268	1	23.6	30.21	Negative	Negative	Negative	Negative	Negative	Negative
269	1	19.6	21.6	Negative	Negative	Negative	Negative	Negative	Negative
270	2	20.9	27.5	Negative	Negative	Negative	Negative	Negative	Negative
271	1	13.4	32.1	Negative	Negative	Negative	Negative	Negative	Negative
272	1	28.98	29.2	Negative	Negative	Negative	Negative	Negative	Negative
273	1	20.9	34.1	Negative	Negative	Negative	Negative	Negative	Negative
274	2	26.7	26.7	Negative	Negative	Negative	Negative	Negative	Negative
275	2	30.2	31	Negative	Negative	Negative	Negative	Negative	Negative
276	1	27.9	32.9	Negative	Negative	Negative	Negative	Negative	Negative
277	1	34	27.8	Negative	Negative	Negative	Negative	Negative	Negative
278	1	25.9	30	Negative	Negative	Negative	Negative	Negative	Negative
279	2	28.4	23.79	Negative	Negative	Negative	Negative	Negative	Negative
280	1	32.6	28.9	Negative	Negative	Negative	Negative	Negative	Negative
281	2	26.8	31.9	Negative	Negative	Negative	Negative	Negative	Negative
282	1	28.7	22.41	Negative	Negative	Negative	Negative	Negative	Negative
283	2	22.69	29.23	Negative	Negative	Negative	Negative	Negative	Negative
284	2	28.9	19.95	Negative	Negative	Negative	Negative	Negative	Negative
285	1	30	18.97	Negative	Negative	Negative	Negative	Negative	Negative
286	1	13.85	14.69	Negative	Negative	Negative	Negative	Negative	Negative
287	2	15.09	15.63	Negative	Negative	Negative	Negative	Negative	Negative
288	2	16.63	17.55	Negative	Negative	Negative	Negative	Negative	Negative
289	2	29.65	30.31	Negative	Negative	Negative	Negative	Negative	Negative
290	2	30.51	31.49	Negative	Negative	Negative	Negative	Negative	Negative
291	2	31.69	30.03	Negative	Negative	Negative	Negative	Negative	Negative
292	1	30.76	30.11	Negative	Negative	Negative	Negative	Negative	Negative
293	1	26.94	33.03	Negative	Negative	Negative	Negative	31.52	29.83
294	1	32.88	34.06	Negative	Negative	Negative	Negative	34.18	30.48
295	1	25.49	25.72	Negative	Negative	Negative	Negative	33.25	29.21
296	1	27.42	30.89	Negative	Negative	Negative	Negative	25.78	24.58
297	2	30.12	30.79	Negative	Negative	Negative	Negative	Negative	Negative
298	1	30.86	24.08	Negative	Negative	Negative	Negative	24.94	24.2
299	2	26.77	25.85	Negative	Negative	Negative	Negative	Negative	Negative
300	2	30.38	28.71	Negative	Negative	Negative	Negative	Negative	Negative
301	2	20.9	29.3	Negative	Negative	Negative	Negative	Negative	Negative
302	2	27.45	25.27	Negative	Negative	Negative	Negative	Negative	Negative
303	2	22.42	29.64	Negative	Negative	Negative	Negative	Negative	Negative
304	1	30.83	31.06	Negative	Negative	Negative	Negative	30.97	30.71
305	1	21.11	20.08	Negative	Negative	Negative	Negative	24.08	23.71
306	2	22.38	27.05	Negative	Negative	Negative	Negative	Negative	Negative
307	1	29.27	22.99	Negative	Negative	Negative	Negative	19.94	19.27
308	2	34.38	30.43	Negative	Negative	Negative	Negative	Negative	Negative
309	1	30.69	20.73	Negative	Negative	Negative	Negative	28.34	27.92
310	1	31.63	21.58	Negative	Negative	Negative	Negative	25.18	24.26
311	1	23.48	27.78	Negative	Negative	Negative	Negative	19	18.24
312	2	29.29	32.38	Negative	Negative	Negative	Negative	Negative	Negative
313	1	34.38	30.39	Negative	Negative	Negative	Negative	31.55	30.41
314	1	20.59	29.76	Negative	Negative	Negative	Negative	24.11	24.21
315	2	32.43	21.42	Negative	Negative	Negative	Negative	Negative	Negative
316	2	22.31	27.41	Negative	Negative	Negative	Negative	Negative	Negative
317	1	34.99	31.62	Negative	Negative	Negative	Negative	26.47	27.2
318	1	27.06	19.22	Negative	Negative	Negative	Negative	24.48	24.36
319	1	22.53	31.61	Negative	Negative	Negative	Negative	26.55	26.95
320	2	21.61	21.58	Negative	Negative	Negative	Negative	Negative	Negative
321	2	22.71	26.18	Negative	Negative	Negative	Negative	Negative	Negative
322	1	28.37	21.43	Negative	Negative	Negative	Negative	Negative	Negative
323	1	24.77	21.32	Negative	Negative	Negative	Negative	Negative	Negative
324	1	21.66	21.35	Negative	Negative	Negative	Negative	Negative	Negative
325	1	33.95	27.52	Negative	Negative	Negative	Negative	Negative	Negative
326	1	34.17	22.89	Negative	Negative	Negative	Negative	Negative	Negative
327	2	21.89	20.5	Negative	Negative	Negative	Negative	Negative	Negative
328	1	32.31	30.5	Negative	Negative	Negative	Negative	Negative	Negative
329	1	33.3	30.93	Negative	Negative	Negative	Negative	Negative	Negative
330	1	25.16	19.7	Negative	Negative	Negative	Negative	Negative	Negative
331	2	32.75	32.5	Negative	Negative	Negative	Negative	Negative	Negative
332	2	28.29	29.91	Negative	Negative	Negative	Negative	Negative	Negative
333	1	26.4	32.66	Negative	Negative	Negative	Negative	Negative	Negative
334	2	24.26	23.62	Negative	Negative	Negative	Negative	Negative	Negative
335	1	24.51	31.92	Negative	Negative	Negative	Negative	Negative	Negative
336	1	17.39	26.86	Negative	Negative	Negative	Negative	Negative	Negative
337	2	32.31	24.63	Negative	Negative	Negative	Negative	25.45	26.19
338	1	27.47	23.1	Negative	Negative	Negative	Negative	Negative	Negative
339	1	31.12	23.1	Negative	Negative	Negative	Negative	Negative	Negative
340	1	24.75	16.24	Negative	Negative	Negative	Negative	Negative	Negative
341	2	34.19	31.08	Negative	Negative	Negative	Negative	24.32	25.31
342	2	28.96	30.62	Negative	Negative	Negative	Negative	27.66	28.85
343	2	28.62	26.31	Negative	Negative	Negative	Negative	23.56	25.15
344	1	34.33	29.01	Negative	Negative	Negative	Negative	Negative	Negative
345	1	22.74	23.3	Negative	Negative	Negative	Negative	Negative	Negative
346	1	32.48	32.01	Negative	Negative	Negative	Negative	Negative	Negative
347	2	27.87	32.14	Negative	Negative	Negative	Negative	24.44	30.61
348	2	26.23	27.17	Negative	Negative	Negative	Negative	26.95	25.87
349	1	32.38	33.06	Negative	Negative	Negative	Negative	Negative	Negative
350	2	20.56	21.28	Negative	Negative	Negative	Negative	30.91	32.33
351	1	29.87	31.77	Negative	Negative	Negative	Negative	Negative	Negative
352	2	27.56	30.12	Negative	Negative	Negative	Negative	19	20.14
353	1	14.93	16.23	Negative	Negative	Negative	Negative	Negative	Negative
354	1	30.5	29.53	Negative	Negative	Negative	Negative	Negative	Negative
355	1	25.83	26.99	Negative	Negative	Negative	Negative	Negative	Negative
356	1	21.2	22.3	Negative	Negative	Negative	Negative	Negative	Negative
357	1	17.57	19.01	Negative	Negative	Negative	Negative	Negative	Negative
358	1	20.96	20.03	Negative	Negative	Negative	Negative	Negative	Negative
359	1	30.5	29.53	Negative	Negative	Negative	Negative	Negative	Negative
360	1	26.99	32.38	Negative	Negative	Negative	Negative	Negative	Negative
361	1	19.01	25.83	Negative	Negative	Negative	Negative	Negative	Negative
362	1	22.3	17.57	Negative	Negative	Negative	Negative	Negative	Negative
363	1	20.96	33.85	Negative	Negative	Negative	Negative	Negative	Negative
364	2	12.57	21.2	Negative	Negative	Negative	Negative	23.24	24.21
365	1	23.32	20.03	Negative	Negative	Negative	Negative	20.13	19.02
366	2	26.77	11.5	Negative	Negative	Negative	Negative	18.14	18.85
367	2	31.1	21.31	Negative	Negative	Negative	Negative	Negative	Negative
368	1	33.05	24.6	Negative	Negative	Negative	Negative	26.21	24.65
369	1	29.92	29.63	Negative	Negative	Negative	Negative	27.82	26.89
370	2	28.18	31.05	Negative	Negative	Negative	Negative	Negative	Negative
371	2	27.05	29.01	Negative	Negative	Negative	Negative	Negative	Negative
372	2	24.52	27.08	Negative	Negative	Negative	Negative	Negative	Negative
373	1	25.53	26.03	Negative	Negative	Negative	Negative	30.08	28.29
374	1	31.27	32.62	Negative	Negative	Negative	Negative	30.76	29.67
375	1	34.33	29.47	Negative	Negative	Negative	Negative	29.14	27.97
376	2	28.46	31.52	Negative	Negative	Negative	Negative	Negative	Negative
377	2	34.77	32.3	Negative	Negative	Negative	Negative	Negative	Negative
378	2	26.34	32.14	Negative	Negative	Negative	Negative	Negative	Negative
379	2	32.34	25.95	Negative	Negative	Negative	Negative	24.17	25.95
380	1	34.23	30.34	Negative	Negative	Negative	Negative	32.08	31.69
381	1	30.8	30.83	Negative	Negative	Negative	Negative	33.25	31.65
382	2	25.42	25.25	Negative	Negative	Negative	Negative	29.82	34.32
383	2	26.24	29.83	Negative	Negative	Negative	Negative	17.74	19.23
384	2	21.03	33.08	Negative	Negative	Negative	Negative	Negative	Negative
385	1	27.41	29.56	Negative	Negative	Negative	Negative	31.94	30.23
386	2	26.4	24.78	Negative	Negative	Negative	Negative	Negative	Negative
387	1	29.97	25.3	Negative	Negative	Negative	Negative	34.95	33.97
388	1	33.33	19.66	Negative	Negative	Negative	Negative	34.59	32.37
389	1	29.1	25.77	Negative	Negative	Negative	Negative	28.93	28.72
390	2	30.69	25.64	Negative	Negative	Negative	Negative	22.42	23.33
391	2	31.17	28.84	Negative	Negative	Negative	Negative	26.96	27.9
392	1	34.82	31.22	Negative	Negative	Negative	Negative	32.58	30.48
393	1	30.93	27.63	Negative	Negative	Negative	Negative	29.34	27.26
394	1	20.84	29.72	Negative	Negative	Negative	Negative	26.51	25.4
395	1	30.53	29.16	Negative	Negative	Negative	Negative	25.7	24.43
396	1	27.84	32.27	Negative	Negative	Negative	Negative	31.96	30.53
397	1	33.15	34.18	Negative	Negative	Negative	Negative	27.75	27.71
398	1	21.85	29.95	Negative	Negative	Negative	Negative	31.98	33.07
399	1	30.33	19.71	Negative	Negative	Negative	Negative	32.9	32.11
400	2	34.7	28.68	Negative	Negative	Negative	Negative	31.52	32.67
401	2	25.62	26.07	Negative	Negative	Negative	Negative	27.95	30.08
402	2	28.27	32.59	Negative	Negative	Negative	Negative	33.61	33.78
403	2	31.51	20.47	Negative	Negative	Negative	Negative	34.1	33.54
404	2	25.18	28.97	Negative	Negative	Negative	Negative	28.96	27.95
405	2	27.51	32.94	Negative	Negative	Negative	Negative	27.48	28.98
406	1	23.46	23.66	Negative	Negative	Negative	Negative	15.39	13.95
407	2	25.45	26.05	Negative	Negative	Negative	Negative	31.34	32.98
408	1	30.67	31.02	Negative	Negative	Negative	Negative	26.16	25.45
409	2	22.5	23.5	Negative	Negative	Negative	Negative	31.76	33.18
410	1	23.24	25.94	Negative	Negative	Negative	Negative	25.47	24.61
411	1	20.57	21.09	Negative	Negative	Negative	Negative	21.03	19.22
412	1	30.28	31.73	Negative	Negative	Negative	Negative	Negative	Negative
413	1	32.95	33.95	Negative	Negative	Negative	Negative	Negative	Negative
414	1	29.17	34.32	Negative	Negative	Negative	Negative	Negative	Negative
415	1	33.96	32.13	Negative	Negative	Negative	Negative	Negative	Negative
416	2	32.77	33.87	Negative	Negative	Negative	Negative	14.32	15.27
417	1	32.5	30.53	Negative	Negative	Negative	Negative	Negative	Negative
418	1	25.29	28.99	Negative	Negative	Negative	Negative	Negative	Negative
419	2	30.58	25.66	Negative	Negative	Negative	Negative	18.69	19.33
420	1	23	29.21	Negative	Negative	Negative	Negative	Negative	Negative
421	1	30.74	31.97	Negative	Negative	Negative	Negative	Negative	Negative
422	1	31.7	30.64	Negative	Negative	Negative	Negative	Negative	Negative
423	2	28.07	26.09	Negative	Negative	Negative	Negative	30.56	31.76
424	2	23.28	20.58	Negative	Negative	Negative	Negative	Negative	Negative
425	1	30.53	27.65	Negative	Negative	Negative	Negative	Negative	Negative
426	2	32.09	28.1	Negative	Negative	Negative	Negative	Negative	Negative
427	2	30.48	22.45	Negative	Negative	Negative	Negative	Negative	Negative
428	2	21.02	27.83	Negative	Negative	Negative	Negative	Negative	Negative
429	1	27.06	28.85	Negative	Negative	Negative	Negative	Negative	Negative
430	1	28.74	32.95	Negative	Negative	Negative	Negative	Negative	Negative
431	2	32.79	33.89	Negative	Negative	Negative	Negative	Negative	Negative
432	1	30.28	32.9	Negative	Negative	Negative	Negative	Negative	Negative
433	1	33.29	34.21	Negative	Negative	Negative	Negative	Negative	Negative
434	2	25.78	29.82	Negative	Negative	Negative	Negative	Negative	Negative
435	1	26.89	28.48	Negative	Negative	Negative	Negative	Negative	Negative
436	1	22.44	30.86	Negative	Negative	Negative	Negative	Negative	Negative
437	1	24.11	27.61	Negative	Negative	Negative	Negative	Negative	Negative
438	2	29.36	27.7	Negative	Negative	Negative	Negative	Negative	Negative
439	2	23.72	22.18	Negative	Negative	Negative	Negative	Negative	Negative
440	1	27.81	32.85	Negative	Negative	Negative	Negative	Negative	Negative
441	1	16.69	18.65	Negative	Negative	Negative	Negative	Negative	Negative
442	1	25.45	26.42	Negative	Negative	Negative	Negative	33.17	33.28
443	2	34.87	34.89	Negative	Negative	Negative	Negative	Negative	Negative
444	1	30.5	29.8	Negative	Negative	Negative	Negative	30.8	29.35
445	2	28.09	23.31	Negative	Negative	Negative	Negative	Negative	Negative
446	1	22.55	21.59	Negative	Negative	Negative	Negative	26.9	25.95
447	2	36.4	39.4	Negative	Negative	Negative	Negative	Negative	Negative
448	2	30.43	29.24	Negative	Negative	Negative	Negative	Negative	Negative
449	1	34.8	36.8	Negative	Negative	Negative	Negative	31.08	30.3
450	1	34.3	36.3	Negative	Negative	Negative	Negative	27.12	26.42
451	2	30.04	33.51	Negative	Negative	Negative	Negative	Negative	Negative
452	2	28	23.3	Negative	Negative	Negative	Negative	21.91	22.44
453	2	33.73	34.26	Negative	Negative	Negative	Negative	22.96	23.83
454	2	26.6	28.7	Negative	Negative	Negative	Negative	31.81	31.45
455	2	22.5	21.9	Negative	Negative	Negative	Negative	30.64	32.33
456	1	35.7	36.5	Negative	Negative	Negative	Negative	31.26	30.25
457	1	33	33.4	Negative	Negative	Negative	Negative	27.95	27.31
458	1	43.1	29.9	Negative	Negative	Negative	Negative	34.12	33.51
459	1	34.3	35.5	Negative	Negative	Negative	Negative	34.53	31.12
460	1	33.08	33.8	Negative	Negative	Negative	Negative	24.06	23.01
461	2	34.5	33.7	Negative	Negative	Negative	Negative	33.75	33.81
462	1	29.79	26.4	Negative	Negative	Negative	Negative	25.07	23.69
463	2	24.39	23.88	Negative	Negative	Negative	Negative	31.8	32.94
464	1	36.7	35.6	Negative	Negative	Negative	Negative	31.9	29.65
465	2	32	32.9	Negative	Negative	Negative	Negative	32.06	34.31
466	2	33.81	35.72	Negative	Negative	Negative	Negative	29.14	30.23
467	2	34	35	Negative	Negative	Negative	Negative	Negative	Negative
468	1	33.9	33.7	Negative	Negative	Negative	Negative	28.29	26.87
469	1	29.3	29.2	Negative	Negative	Negative	Negative	32.76	31.6
470	2	35.4	34.6	Negative	Negative	Negative	Negative	Negative	Negative
471	1	24.4	25.4	Negative	Negative	Negative	Negative	31.37	29.66
472	2	26	25.47	Negative	Negative	Negative	Negative	Negative	Negative
473	1	22.06	23.14	Negative	Negative	Negative	Negative	33.59	32.65
474	1	22.69	23.79	Negative	Negative	Negative	Negative	34.2	31.76
475	1	21.28	22.74	Negative	Negative	Negative	Negative	20.55	19.8
476	2	29.75	31.47	Negative	Negative	Negative	Negative	Negative	Negative
477	1	28.8	30.69	Negative	Negative	Negative	Negative	21.14	19.82
478	1	28.14	29.39	Negative	Negative	Negative	Negative	34.14	33.81
479	2	28.36	29.4	Negative	Negative	Negative	Negative	Negative	Negative
480	2	30	31.03	Negative	Negative	Negative	Negative	Negative	Negative
481	1	29.71	30.85	Negative	Negative	Negative	Negative	29.22	27.98
482	2	30.34	33.31	Negative	Negative	Negative	Negative	Negative	Negative
483	2	31.08	31.87	Negative	Negative	Negative	Negative	Negative	Negative
484	2	30.59	30.45	Negative	Negative	Negative	Negative	Negative	Negative
485	1	31.66	34.05	Negative	Negative	Negative	Negative	25.87	25.25
486	1	30.19	31.67	Negative	Negative	Negative	Negative	31.65	32.85
487	1	27.25	28.29	Negative	Negative	Negative	Negative	30.42	29.29
488	1	33.37	33.21	Negative	Negative	Negative	Negative	30.46	30.93
489	1	22.49	23.62	Negative	Negative	Negative	Negative	28.81	28.03
490	1	27.45	27.99	Negative	Negative	Negative	Negative	26.07	24.94
491	2	30.14	31.43	Negative	Negative	Negative	Negative	Negative	Negative
492	1	33.75	33.02	Negative	Negative	Negative	Negative	31.42	29.43
493	1	30.4	32.33	Negative	Negative	Negative	Negative	26.19	24.84
494	1	31.3	32.48	Negative	Negative	Negative	Negative	27.5	26.1
495	2	15.4	16.63	Negative	Negative	Negative	Negative	Negative	Negative
496	2	17.26	17.57	Negative	Negative	Negative	Negative	Negative	Negative
497	1	25.1	25	Negative	Negative	Negative	Negative	33.18	31.75
498	2	21.07	21.62	Negative	Negative	Negative	Negative	Negative	Negative
499	1	29.41	30.21	Negative	Negative	Negative	Negative	18.42	17.35
500	1	29.45	30.55	Negative	Negative	Negative	Negative	23.89	22.7
501	2	28.44	29.09	Negative	Negative	Negative	Negative	16.35	16.82
502	1	27.73	28.77	Negative	Negative	Negative	Negative	24.6	23.81
503	1	30.32	31.64	Negative	Negative	Negative	Negative	25.49	24.51
504	1	23.86	24.85	Negative	Negative	Negative	Negative	32.84	32.43
505	2	23.4	24.34	Negative	Negative	Negative	Negative	24.31	24.99
506	2	31.9	30.98	Negative	Negative	Negative	Negative	28.84	30.24
507	2	34.65	33.26	Negative	Negative	Negative	Negative	21.5	22.65
508	1	29.54	31.2	Negative	Negative	Negative	Negative	20.07	19.2
509	1	15.69	15.25	Negative	Negative	Negative	Negative	39.1	33.5
510	1	23.89	24.84	Negative	Negative	Negative	Negative	32.82	32.32
511	2	30.82	31.72	Negative	Negative	Negative	Negative	Negative	Negative
512	2	34.01	34.78	Negative	Negative	Negative	Negative	Negative	Negative
513	1	32.72	34.44	Negative	Negative	Negative	Negative	33.81	33.31
514	2	27.17	29.57	Negative	Negative	Negative	Negative	Negative	Negative
515	1	26.22	29.42	Negative	Negative	Negative	Negative	20.97	19.38
516	2	26.63	27.96	Negative	Negative	Negative	Negative	Negative	Negative
517	1	29.16	31.11	Negative	Negative	Negative	Negative	29.38	27.11
518	1	27.19	28.32	Negative	Negative	Negative	Negative	25.91	24.56
519	1	22.79	23.62	Negative	Negative	Negative	Negative	33.91	31.33
520	1	26.06	27.02	Negative	Negative	Negative	Negative	15.97	15.38
521	1	24.51	25.16	Negative	Negative	Negative	Negative	19.03	17.78
522	1	26.92	27.6	Negative	Negative	Negative	Negative	32.63	31.72
523	1	16.77	18.02	Negative	Negative	Negative	Negative	Negative	Negative
524	1	23.6	24.4	Negative	Negative	Negative	Negative	Negative	Negative
525	1	18.93	19.09	Negative	Negative	Negative	Negative	Negative	Negative
526	1	21.22	21.87	Negative	Negative	Negative	Negative	Negative	Negative
527	1	27.65	28.11	Negative	Negative	Negative	Negative	Negative	Negative
528	2	29.47	31.44	Negative	Negative	Negative	Negative	Negative	Negative
529	1	30.28	33.22	Negative	Negative	Negative	Negative	22.62	21.39
530	2	26.54	28.32	Negative	Negative	Negative	Negative	Negative	Negative
531	2	17.53	18.77	Negative	Negative	Negative	Negative	Negative	Negative
532	1	27.6	29.46	Negative	Negative	Negative	Negative	27.48	26.27
533	1	30.46	32.68	Negative	Negative	Negative	Negative	30.62	29.29
534	2	28.91	29.77	Negative	Negative	Negative	Negative	Negative	Negative
535	2	27.58	28.8	Negative	Negative	Negative	Negative	Negative	Negative
536	2	30.48	30.45	Negative	Negative	Negative	Negative	Negative	Negative
537	1	30.4	31.05	Negative	Negative	Negative	Negative	21.89	20.92
538	1	31.31	34.72	Negative	Negative	Negative	Negative	21.64	21.18
539	1	23.95	34.67	Negative	Negative	Negative	Negative	34.37	33.63
540	2	28.82	30.39	Negative	Negative	Negative	Negative	Negative	Negative
541	2	17.05	17.71	Negative	Negative	Negative	Negative	Negative	Negative
542	2	27.71	28.95	Negative	Negative	Negative	Negative	Negative	Negative
543	2	25.98	27.41	Negative	Negative	Negative	Negative	Negative	Negative
544	1	30.15	30.3	Negative	Negative	Negative	Negative	19.38	19.07
545	1	31.93	34.88	Negative	Negative	Negative	Negative	30.96	30.36
546	2	23.44	23.67	Negative	Negative	Negative	Negative	Negative	Negative
547	2	18.63	19.64	Negative	Negative	Negative	Negative	Negative	Negative
548	2	20.68	22.33	Negative	Negative	Negative	Negative	Negative	Negative
549	1	23.95	25.15	Negative	Negative	Negative	Negative	28.36	27.55
550	2	31.22	32.75	Negative	Negative	Negative	Negative	Negative	Negative
551	1	28.04	29.93	Negative	Negative	Negative	Negative	Negative	Negative
552	1	29.02	29.87	Negative	Negative	Negative	Negative	Negative	Negative
553	1	31.35	33.19	Negative	Negative	Negative	Negative	Negative	Negative
554	2	21.82	22.68	Negative	Negative	Negative	Negative	Negative	Negative
555	2	26.68	28.91	Negative	Negative	Negative	Negative	Negative	Negative
556	1	25.58	26.48	Negative	Negative	Negative	Negative	Negative	Negative
557	1	22.87	23.94	Negative	Negative	Negative	Negative	Negative	Negative
558	1	27.33	29.26	Negative	Negative	Negative	Negative	Negative	Negative
559	1	20.92	22.04	Negative	Negative	Negative	Negative	Negative	Negative
560	1	20.4	21.3	Negative	Negative	Negative	Negative	Negative	Negative
561	1	25.7	25.85	Negative	Negative	Negative	Negative	Negative	Negative
562	1	30.03	31.75	Negative	Negative	Negative	Negative	Negative	Negative
563	1	28.67	29.11	Negative	Negative	Negative	Negative	Negative	Negative
564	2	30.31	33.13	Negative	Negative	Negative	Negative	Negative	Negative
565	2	30.58	33.07	Negative	Negative	Negative	Negative	Negative	Negative
566	2	34.78	34.04	Negative	Negative	Negative	Negative	Negative	Negative
567	2	31.35	33.09	Negative	Negative	Negative	Negative	Negative	Negative
568	2	27.62	29.58	Negative	Negative	Negative	Negative	Negative	Negative
569	2	24.45	25.82	Negative	Negative	Negative	Negative	Negative	Negative
570	1	29.32	29.92	Negative	Negative	Negative	Negative	Negative	Negative
571	2	23.38	24.29	Negative	Negative	Negative	Negative	Negative	Negative
572	1	23.53	24.6	Negative	Negative	Negative	Negative	Negative	Negative
573	2	28.72	30.47	Negative	Negative	Negative	Negative	Negative	Negative
574	1	19.24	21.08	Negative	Negative	Negative	Negative	Negative	Negative
575	1	21.26	23.52	Negative	Negative	Negative	Negative	Negative	Negative
576	1	27.46	29.63	Negative	Negative	Negative	Negative	Negative	Negative
577	1	28.4	29.87	Negative	Negative	Negative	Negative	Negative	Negative
578	1	31.6	33.69	Negative	Negative	Negative	Negative	Negative	Negative
579	1	29.77	31.81	Negative	Negative	Negative	Negative	Negative	Negative
580	2	23.35	23.81	Negative	Negative	Negative	Negative	18.73	19.11
581	1	20.45	22.01	Negative	Negative	Negative	Negative	Negative	Negative
582	1	29.82	31.21	Negative	Negative	Negative	Negative	Negative	Negative
583	2	27.83	29.04	Negative	Negative	Negative	Negative	28.04	28.81
584	1	27.8	28.42	Negative	Negative	Negative	Negative	Negative	Negative
585	1	20.61	21.72	Negative	Negative	Negative	Negative	Negative	Negative
586	1	26.28	29.94	Negative	Negative	Negative	Negative	Negative	Negative
587	2	31.52	33.55	Negative	Negative	Negative	Negative	25.16	26.17
588	2	24.33	25.23	Negative	Negative	Negative	Negative	12.78	14.64
589	1	23.13	24.64	Negative	Negative	Negative	Negative	Negative	Negative
590	2	29.41	31.47	Negative	Negative	Negative	Negative	28.08	28.94
591	2	33.37	34.78	Negative	Negative	Negative	Negative	26.65	27.96
592	2	33.42	33.92	Negative	Negative	Negative	Negative	28.43	29.6
593	1	26.75	30.42	Negative	Negative	Negative	Negative	Negative	Negative
594	1	31.19	33.03	Negative	Negative	Negative	Negative	Negative	Negative
595	2	23.29	25.02	Negative	Negative	Negative	Negative	Negative	Negative
596	1	24.59	25.95	Negative	Negative	Negative	Negative	Negative	Negative
597	1	15.04	16.08	Negative	Negative	Negative	Negative	Negative	Negative
598	2	19.91	20.64	Negative	Negative	Negative	Negative	Negative	Negative
599	1	29.64	30.39	Negative	Negative	Negative	Negative	Negative	Negative
600	1	23.68	24.58	Negative	Negative	Negative	Negative	Negative	Negative
601	1	23.66	24.38	Negative	Negative	Negative	Negative	Negative	Negative
602	2	26.38	26.93	Negative	Negative	Negative	Negative	Negative	Negative
603	2	29.52	34.22	Negative	Negative	Negative	Negative	Negative	Negative
604	1	18.75	21.82	Negative	Negative	Negative	Negative	Negative	Negative
605	1	16.56	17.83	Negative	Negative	Negative	Negative	Negative	Negative
606	1	32.02	34.74	Negative	Negative	Negative	Negative	Negative	Negative
607	2	28.98	30.42	Negative	Negative	Negative	Negative	Negative	Negative
608	1	20.96	23.29	Negative	Negative	Negative	Negative	Negative	Negative
609	2	28.95	29.5	Negative	Negative	Negative	Negative	21.65	22.94
610	1	29.27	29.93	Negative	Negative	Negative	Negative	Negative	Negative
611	2	20.08	21.35	Negative	Negative	Negative	Negative	29.21	29.99
612	2	30.09	33.4	Negative	Negative	Negative	Negative	29.77	30.86
613	1	32.18	35	Negative	Negative	Negative	Negative	Negative	Negative
614	1	23.45	23.98	Negative	Negative	Negative	Negative	Negative	Negative
615	2	29.33	30.41	Negative	Negative	Negative	Negative	32.69	32.44
616	2	14.26	14.78	Negative	Negative	Negative	Negative	29.62	30.6
617	2	16.47	17.46	Negative	Negative	Negative	Negative	20.82	21.99
618	2	29.48	31.81	Negative	Negative	Negative	Negative	15.89	16.97
619	2	29.68	32.11	Negative	Negative	Negative	Negative	31.95	33.84
620	1	30.65	32.38	Negative	Negative	Negative	Negative	Negative	Negative
621	1	29.44	31.03	Negative	Negative	Negative	Negative	Negative	Negative
622	1	27.53	29.15	Negative	Negative	Negative	Negative	Negative	Negative
623	1	32.39	32.96	Negative	Negative	Negative	Negative	Negative	Negative
624	1	33.61	34.57	Negative	Negative	Negative	Negative	Negative	Negative
625	2	30.83	31.9	Negative	Negative	Negative	Negative	Negative	Negative
626	1	28.64	28.69	Negative	Negative	Negative	Negative	Negative	Negative
627	2	21.8	22.89	Negative	Negative	Negative	Negative	Negative	Negative
628	2	18.01	19.48	Negative	Negative	Negative	Negative	Negative	Negative
629	2	20.53	22.09	Negative	Negative	Negative	Negative	Negative	Negative
630	2	19.79	21.61	Negative	Negative	Negative	Negative	Negative	Negative
631	2	26.79	27.35	Negative	Negative	Negative	Negative	Negative	Negative
632	1	29.34	29.86	Negative	Negative	Negative	Negative	Negative	Negative
633	1	29.54	31.64	Negative	Negative	Negative	Negative	Negative	Negative
634	2	31.91	30.25	Negative	Negative	Negative	Negative	Negative	Negative
635	1	33.32	32.82	Negative	Negative	Negative	Negative	Negative	Negative
636	2	26.83	28.28	Negative	Negative	Negative	Negative	Negative	Negative
637	1	30.57	34.65	Negative	Negative	Negative	Negative	Negative	Negative
638	1	22.77	23.98	Negative	Negative	Negative	Negative	Negative	Negative
639	1	28.05	30.25	Negative	Negative	Negative	Negative	Negative	Negative
640	2	29.45	31.3	Negative	Negative	Negative	Negative	Negative	Negative
641	1	29.83	31.07	Negative	Negative	Negative	Negative	Negative	Negative
642	1	25.96	26.63	Negative	Negative	Negative	Negative	Negative	Negative
643	2	32.49	32.22	Negative	Negative	Negative	Negative	Negative	Negative
644	2	26.59	28.11	Negative	Negative	Negative	Negative	Negative	Negative
645	1	18.23	19.34	Negative	Negative	Negative	Negative	23.22	21.95
646	2	24.06	25.3	Negative	Negative	Negative	Negative	Negative	Negative
647	2	24.63	26.96	Negative	Negative	Negative	Negative	Negative	Negative
648	2	29.16	30.1	Negative	Negative	Negative	Negative	Negative	Negative
649	2	31.79	33.69	Negative	Negative	Negative	Negative	Negative	Negative
650	1	33.27	33.37	Negative	Negative	Negative	Negative	30.87	28.81
651	1	30.05	29.77	Negative	Negative	Negative	Negative	Negative	Negative
652	1	30.99	28.88	Negative	Negative	Negative	Negative	Negative	Negative
653	1	29.22	30.37	Negative	Negative	Negative	Negative	Negative	Negative
654	1	29.73	31.28	Negative	Negative	Negative	Negative	Negative	Negative
655	2	26.45	27.58	Negative	Negative	Negative	Negative	Negative	Negative
656	1	17.07	18.08	Negative	Negative	Negative	Negative	Negative	Negative
657	1	31.91	33.25	Negative	Negative	Negative	Negative	Negative	Negative
658	1	27.93	28.43	Negative	Negative	Negative	Negative	Negative	Negative
659	2	18.66	20.12	Negative	Negative	Negative	Negative	Negative	Negative
660	2	24.36	27.5	Negative	Negative	Negative	Negative	Negative	Negative
661	1	15.83	18.4	Negative	Negative	Negative	Negative	Negative	Negative
662	2	30.65	31.92	Negative	Negative	Negative	Negative	Negative	Negative
663	1	16.81	17.85	Negative	Negative	Negative	Negative	Negative	Negative
664	1	25.59	26.67	Negative	Negative	Negative	Negative	Negative	Negative
665	2	28.37	29.54	Negative	Negative	Negative	Negative	Negative	Negative
666	1	29.52	30.58	Negative	Negative	Negative	Negative	Negative	Negative
667	1	19.95	21.12	Negative	Negative	Negative	Negative	Negative	Negative
668	1	27.78	28.43	Negative	Negative	Negative	Negative	Negative	Negative
669	2	27.15	27.88	Negative	Negative	Negative	Negative	Negative	Negative
670	2	33.53	34.71	Negative	Negative	Negative	Negative	Negative	Negative
671	2	31.77	32.98	Negative	Negative	Negative	Negative	Negative	Negative
672	1	27.64	27.43	Negative	Negative	Negative	Negative	Negative	Negative
673	1	14.11	15.2	Negative	Negative	Negative	Negative	Negative	Negative
674	1	30.17	32.07	Negative	Negative	Negative	Negative	Negative	Negative
675	2	21.69	24.23	Negative	Negative	Negative	Negative	Negative	Negative
676	2	18.9	20.03	Negative	Negative	Negative	Negative	Negative	Negative
677	1	23.1	24.33	Negative	Negative	Negative	Negative	Negative	Negative
678	2	22.94	24.49	Negative	Negative	Negative	Negative	Negative	Negative
679	1	18.82	20.36	Negative	Negative	Negative	Negative	Negative	Negative
680	2	29.65	31.78	Negative	Negative	Negative	Negative	Negative	Negative
681	1	24.82	27.01	Negative	Negative	Negative	Negative	Negative	Negative
682	1	29.99	32.63	Negative	Negative	Negative	Negative	Negative	Negative
683	1	25.06	26.72	Negative	Negative	Negative	Negative	Negative	Negative
684	1	30.53	32.42	Negative	Negative	Negative	Negative	Negative	Negative
685	1	25.49	27.44	Negative	Negative	Negative	Negative	Negative	Negative
686	1	22.45	24.32	Negative	Negative	Negative	Negative	Negative	Negative
687	1	26.97	27.91	Negative	Negative	Negative	Negative	Negative	Negative
688	1	25.84	26.72	Negative	Negative	Negative	Negative	Negative	Negative
689	1	28.43	29.48	Negative	Negative	Negative	Negative	Negative	Negative
690	1	28.4	30.49	Negative	Negative	Negative	Negative	Negative	Negative
691	1	29.75	31.31	Negative	Negative	Negative	Negative	Negative	Negative
692	2	30.61	33.91	Negative	Negative	Negative	Negative	Negative	Negative
693	1	27.86	29.15	Negative	Negative	Negative	Negative	Negative	Negative
694	2	22.17	23.58	Negative	Negative	Negative	Negative	31.15	31.53
695	2	22.15	22.99	Negative	Negative	Negative	Negative	26	27.07
696	1	29.77	32.95	Negative	Negative	Negative	Negative	Negative	Negative
697	1	21.95	23.21	Negative	Negative	Negative	Negative	Negative	Negative
698	2	28.14	29.11	Negative	Negative	Negative	Negative	28.55	29.92
699	2	27.54	28.52	Negative	Negative	Negative	Negative	29.6	31.77
700	2	25.45	25.94	Negative	Negative	Negative	Negative	27.81	29.57
701	1	27.7	27.93	Negative	Negative	Negative	Negative	Negative	Negative
702	1	23.01	24.23	Negative	Negative	Negative	Negative	Negative	Negative
703	1	26.67	27.43	Negative	Negative	Negative	Negative	Negative	Negative
704	2	34.89	34.29	Negative	Negative	Negative	Negative	32.03	34.83
705	2	23.43	25.01	Negative	Negative	Negative	Negative	25.93	27.8
706	2	30.69	32.02	Negative	Negative	Negative	Negative	Negative	Negative
707	2	31.3	32.19	Negative	Negative	Negative	Negative	Negative	Negative
708	1	29.96	30.73	Negative	Negative	Negative	Negative	Negative	Negative
709	1	33.45	33.8	Negative	Negative	Negative	Negative	Negative	Negative
710	2	18.37	19.11	Negative	Negative	Negative	Negative	Negative	Negative
711	2	25.47	26.06	Negative	Negative	Negative	Negative	Negative	Negative
712	2	33.13	31.69	Negative	Negative	Negative	Negative	Negative	Negative
713	1	31.88	34.72	Negative	Negative	Negative	Negative	Negative	Negative
714	2	21.81	23.31	Negative	Negative	Negative	Negative	Negative	Negative
715	1	29.45	31.44	Negative	Negative	Negative	Negative	Negative	Negative
716	1	17.19	17.96	Negative	Negative	Negative	Negative	Negative	Negative
717	1	19.4	29.54	Negative	Negative	Negative	Negative	Negative	Negative
718	2	30.11	31.8	Negative	Negative	Negative	Negative	Negative	Negative
719	2	29.64	30.92	Negative	Negative	Negative	Negative	Negative	Negative
720	1	25.55	26.51	Negative	Negative	Negative	Negative	Negative	Negative
721	1	29.32	30.4	Negative	Negative	Negative	Negative	Negative	Negative
722	1	27.31	28.51	Negative	Negative	Negative	Negative	Negative	Negative
723	1	22.73	23.74	Negative	Negative	Negative	Negative	Negative	Negative
724	1	31.19	32.3	Negative	Negative	Negative	Negative	Negative	Negative
725	1	31.49	34.8	Negative	Negative	Negative	Negative	Negative	Negative
726	1	15.79	16.7	Negative	Negative	Negative	Negative	Negative	Negative
727	1	23.11	23.61	Negative	Negative	Negative	Negative	Negative	Negative
728	2	23.42	24.73	Negative	Negative	Negative	Negative	Negative	Negative
729	2	25.71	26.99	Negative	Negative	Negative	Negative	Negative	Negative
730	2	20.46	21.55	Negative	Negative	Negative	Negative	Negative	Negative
731	2	21.27	22.01	Negative	Negative	Negative	Negative	Negative	Negative
732	2	21.45	22.9	Negative	Negative	Negative	Negative	Negative	Negative
733	2	30.25	30.93	Negative	Negative	Negative	Negative	Negative	Negative
734	1	26.41	27.33	Negative	Negative	Negative	Negative	Negative	Negative
735	2	19.12	20.14	Negative	Negative	Negative	Negative	Negative	Negative
736	1	31.25	32.08	Negative	Negative	Negative	Negative	25.07	24.18
737	2	28.4	29.36	Negative	Negative	Negative	Negative	Negative	Negative
738	1	28.73	28.61	Negative	Negative	Negative	Negative	21.81	20.71
739	1	32.68	32.33	Negative	Negative	Negative	Negative	28.68	27.2
740	1	26.75	27.46	Negative	Negative	Negative	Negative	33.79	33.08
741	1	31.84	33.69	Negative	Negative	Negative	Negative	29.2	28.65
742	1	21.07	21.9	Negative	Negative	Negative	Negative	22.42	22.51
743	1	32.24	33.69	Negative	Negative	Negative	Negative	25.85	25.13
744	2	29.69	31.59	Negative	Negative	Negative	Negative	Negative	Negative
745	1	20.88	22.55	Negative	Negative	Negative	Negative	23.16	22.34
746	1	26.65	27.26	Negative	Negative	Negative	Negative	22.91	21.83
747	2	23.91	25.3	Negative	Negative	Negative	Negative	Negative	Negative
748	1	30.77	32.96	Negative	Negative	Negative	Negative	14.87	13.45
749	1	30.5	32.52	Negative	Negative	Negative	Negative	22.97	22.63
750	1	28.08	29.32	Negative	Negative	Negative	Negative	20.1	19.18
751	2	17.18	17.79	Negative	Negative	Negative	Negative	Negative	Negative
752	2	23.85	24.56	Negative	Negative	Negative	Negative	Negative	Negative
753	1	18.26	21.22	Negative	Negative	Negative	Negative	29.58	29.63
754	2	28.51	29.88	Negative	Negative	Negative	Negative	Negative	Negative
755	2	25.52	28.25	Negative	Negative	Negative	Negative	Negative	Negative
756	2	28	29.69	Negative	Negative	Negative	Negative	Negative	Negative
757	1	33.36	34.31	Negative	Negative	Negative	Negative	32.29	31.35
758	1	27.92	28.63	Negative	Negative	Negative	Negative	18.81	18.05
759	2	28.88	30.59	Negative	Negative	Negative	Negative	Negative	Negative
760	1	33.24	33.83	Negative	Negative	Negative	Negative	23.68	22.28
761	1	19.01	19.49	Negative	Negative	Negative	Negative	30.43	29
762	2	32.33	32.24	Negative	Negative	Negative	Negative	Negative	Negative
763	1	11.96	12.02	Negative	Negative	Negative	Negative	20.1	18.74
764	1	14.16	16.1	Negative	Negative	Negative	Negative	23.5	21.9
765	1	29.25	30.51	Negative	Negative	Negative	Negative	28.3	28.03
766	2	30.54	31.48	Negative	Negative	Negative	Negative	Negative	Negative
767	2	29.85	34.62	Negative	Negative	Negative	Negative	Negative	Negative
768	1	23.82	24.06	Negative	Negative	Negative	Negative	31.13	28.45
769	1	25.78	26.42	Negative	Negative	Negative	Negative	28.82	26.97
770	1	23.59	24.08	Negative	Negative	Negative	Negative	Negative	Negative
771	2	21.47	22.64	Negative	Negative	Negative	Negative	Negative	Negative
772	1	32.14	34.8	Negative	Negative	Negative	Negative	Negative	Negative
773	2	29.46	30.21	Negative	Negative	Negative	Negative	Negative	Negative
774	1	29.6	30.35	Negative	Negative	Negative	Negative	Negative	Negative
775	2	31.67	32.23	Negative	Negative	Negative	Negative	Negative	Negative
776	2	22.27	22.43	Negative	Negative	Negative	Negative	Negative	Negative
777	1	22	22.27	Negative	Negative	Negative	Negative	Negative	Negative
778	1	19.91	20.54	Negative	Negative	Negative	Negative	Negative	Negative
779	2	24.88	25.9	Negative	Negative	Negative	Negative	Negative	Negative
780	2	25.9	27.01	Negative	Negative	Negative	Negative	Negative	Negative
781	2	26.23	27.48	Negative	Negative	Negative	Negative	Negative	Negative
782	2	28.38	28.87	Negative	Negative	Negative	Negative	Negative	Negative
783	2	33.38	33.76	Negative	Negative	Negative	Negative	Negative	Negative
784	1	33.35	34.23	Negative	Negative	Negative	Negative	Negative	Negative
785	1	33.62	34.4	Negative	Negative	Negative	Negative	Negative	Negative
786	1	28.5	29.31	Negative	Negative	Negative	Negative	Negative	Negative
787	1	15.61	17.67	Negative	Negative	Negative	Negative	Negative	Negative
788	1	31.03	31.43	Negative	Negative	Negative	Negative	Negative	Negative
789	2	23.67	24.02	Negative	Negative	Negative	Negative	30.65	31.14
790	1	16.8	17.75	Negative	Negative	Negative	Negative	Negative	Negative
791	2	33.52	32.41	Negative	Negative	Negative	Negative	27.21	28.73
792	2	24.46	25.32	Negative	Negative	Negative	Negative	32.03	34.23
793	2	18.38	18.95	Negative	Negative	Negative	Negative	33.96	34.51
794	2	23.66	24.72	Negative	Negative	Negative	Negative	33.06	34
795	2	11.78	12.92	Negative	Negative	Negative	Negative	24.43	27.19
796	1	21.54	22.79	Negative	Negative	Negative	Negative	Negative	Negative
797	1	28.65	30.01	Negative	Negative	Negative	Negative	Negative	Negative
798	2	22.16	23	Negative	Negative	Negative	Negative	28.59	29.87
799	1	23.99	25.01	Negative	Negative	Negative	Negative	Negative	Negative
800	2	25.86	27.55	Negative	Negative	Negative	Negative	31.29	32.89
801	1	27.18	28.21	Negative	Negative	Negative	Negative	Negative	Negative
802	1	29.89	31.43	Negative	Negative	Negative	Negative	Negative	Negative
803	1	31.32	33.3	Negative	Negative	Negative	Negative	Negative	Negative
804	2	32.46	31.97	Negative	Negative	Negative	Negative	31.81	33.97
805	1	31.06	33.78	Negative	Negative	Negative	Negative	Negative	Negative
806	1	12.03	13.11	Negative	Negative	Negative	Negative	Negative	Negative
807	2	26.91	27.28	Negative	Negative	Negative	Negative	33.29	33.2
808	2	14.25	15.63	Negative	Negative	Negative	Negative	Negative	Negative
809	1	23.41	23.35	Negative	Negative	Negative	Negative	Negative	Negative
810	1	33.31	33.37	Negative	Negative	Negative	Negative	Negative	Negative
811	2	23.88	24.78	Negative	Negative	Negative	Negative	Negative	Negative
812	2	28.49	29.09	Negative	Negative	Negative	Negative	Negative	Negative
813	1	26.5	27.51	Negative	Negative	Negative	Negative	Negative	Negative
814	1	21.46	22.41	Negative	Negative	Negative	Negative	Negative	Negative
815	1	20.62	21.26	Negative	Negative	Negative	Negative	Negative	Negative
816	1	21.43	22.45	Negative	Negative	Negative	Negative	Negative	Negative
817	1	21.49	22.34	Negative	Negative	Negative	Negative	Negative	Negative
818	1	27.01	27.43	Negative	Negative	Negative	Negative	Negative	Negative
819	2	33.13	34.62	Negative	Negative	Negative	Negative	Negative	Negative
820	1	21.33	21.99	Negative	Negative	Negative	Negative	Negative	Negative
821	1	25.18	26.31	Negative	Negative	Negative	Negative	Negative	Negative
822	1	27.38	27.67	Negative	Negative	Negative	Negative	Negative	Negative
823	2	31.78	31.07	Negative	Negative	Negative	Negative	Negative	Negative
824	2	22.37	23.3	Negative	Negative	Negative	Negative	Negative	Negative
825	1	22.61	23.61	Negative	Negative	Negative	Negative	Negative	Negative
826	2	32.4	34.57	Negative	Negative	Negative	Negative	Negative	Negative
827	1	26.63	26.69	Negative	Negative	Negative	Negative	Negative	Negative
828	1	18.93	19.74	Negative	Negative	Negative	Negative	Negative	Negative
829	2	19.22	19.85	Negative	Negative	Negative	Negative	Negative	Negative
830	1	28.56	29.88	Negative	Negative	Negative	Negative	Negative	Negative
831	1	25.13	26.38	Negative	Negative	Negative	Negative	Negative	Negative
832	1	24.95	26.01	Negative	Negative	Negative	Negative	Negative	Negative
833	2	26.33	27.67	Negative	Negative	Negative	Negative	Negative	Negative
834	2	29.44	33.97	Negative	Negative	Negative	Negative	Negative	Negative
835	2	34.02	34.43	Negative	Negative	Negative	Negative	Negative	Negative
836	1	31.56	32.4	Negative	Negative	Negative	Negative	Negative	Negative
837	1	32.6	34.26	Negative	Negative	Negative	Negative	Negative	Negative
838	1	29.74	31.77	Negative	Negative	Negative	Negative	Negative	Negative
839	2	28.65	30.22	Negative	Negative	Negative	Negative	Negative	Negative
840	2	24.38	25.26	Negative	Negative	Negative	Negative	Negative	Negative
841	1	25.65	27.09	Negative	Negative	Negative	Negative	Negative	Negative
842	2	27.78	30.15	Negative	Negative	Negative	Negative	Negative	Negative
843	1	28.36	29.84	Negative	Negative	Negative	Negative	Negative	Negative
844	2	27.04	28.95	Negative	Negative	Negative	Negative	Negative	Negative
845	1	29.07	30.92	Negative	Negative	Negative	Negative	Negative	Negative
846	1	25.32	26.36	Negative	Negative	Negative	Negative	Negative	Negative
847	1	20.55	21.73	Negative	Negative	Negative	Negative	Negative	Negative
848	1	30.11	32.07	Negative	Negative	Negative	Negative	Negative	Negative
849	1	19.42	21.09	Negative	Negative	Negative	Negative	Negative	Negative
850	1	25.31	28.02	Negative	Negative	Negative	Negative	Negative	Negative
851	1	28.45	30.45	Negative	Negative	Negative	Negative	Negative	Negative
852	1	24.9	25.96	Negative	Negative	Negative	Negative	Negative	Negative
853	1	30.33	30.47	Negative	Negative	Negative	Negative	Negative	Negative
854	1	30.3	33.48	Negative	Negative	Negative	Negative	Negative	Negative
855	1	28.56	29.32	Negative	Negative	Negative	Negative	Negative	Negative
856	2	28.48	28.65	Negative	Negative	Negative	Negative	Negative	Negative
857	1	21.01	22.05	Negative	Negative	Negative	Negative	Negative	Negative
858	2	26.98	26	Negative	Negative	Negative	Negative	Negative	Negative
859	2	29.19	32.15	Negative	Negative	Negative	Negative	Negative	Negative
860	1	18.77	19.46	Negative	Negative	Negative	Negative	Negative	Negative
861	1	12.76	13.41	Negative	Negative	Negative	Negative	Negative	Negative
862	2	18.97	20.62	Negative	Negative	Negative	Negative	Negative	Negative
863	2	20.42	21.75	Negative	Negative	Negative	Negative	Negative	Negative
864	2	26.64	27.39	Negative	Negative	Negative	Negative	Negative	Negative
865	1	19.99	21.2	Negative	Negative	Negative	Negative	Negative	Negative
866	1	22.32	23.23	Negative	Negative	Negative	Negative	Negative	Negative
867	1	33.69	34.18	Negative	Negative	Negative	Negative	Negative	Negative
868	2	27.48	28.33	Negative	Negative	Negative	Negative	Negative	Negative
869	2	31.63	33.35	Negative	Negative	Negative	Negative	Negative	Negative
870	2	16.01	16.33	Negative	Negative	Negative	Negative	Negative	Negative
871	2	19.56	19.88	Negative	Negative	Negative	Negative	Negative	Negative
872	1	16.95	17.38	Negative	Negative	Negative	Negative	Negative	Negative
873	1	18.36	18.93	Negative	Negative	Negative	Negative	Negative	Negative
874	2	23.25	23.47	Negative	Negative	Negative	Negative	Negative	Negative
875	2	27.47	28.41	Negative	Negative	Negative	Negative	Negative	Negative
876	2	31.03	31.22	Negative	Negative	Negative	Negative	Negative	Negative
877	1	23.7	24.43	Negative	Negative	Negative	Negative	Negative	Negative
878	2	24.88	25.58	Negative	Negative	Negative	Negative	Negative	Negative
879	1	32.55	32.85	Negative	Negative	Negative	Negative	Negative	Negative
880	1	34.03	34.57	Negative	Negative	Negative	Negative	Negative	Negative
881	1	20.61	21.39	Negative	Negative	Negative	Negative	Negative	Negative
882	2	31.97	33.17	Negative	Negative	Negative	Negative	Negative	Negative
883	2	32.3	34.21	Negative	Negative	Negative	Negative	Negative	Negative
884	1	24.34	26.21	Negative	Negative	Negative	Negative	Negative	Negative
885	1	22.16	22.34	Negative	Negative	Negative	Negative	Negative	Negative
886	1	32.46	34.02	Negative	Negative	Negative	Negative	Negative	Negative
887	1	29.52	32.61	Negative	Negative	Negative	Negative	Negative	Negative
888	1	30.07	32.18	Negative	Negative	Negative	Negative	Negative	Negative
889	1	32.13	34.01	Negative	Negative	Negative	Negative	Negative	Negative
890	1	21.77	21.95	Negative	Negative	Negative	Negative	Negative	Negative
891	1	31.87	33.72	Negative	Negative	Negative	Negative	Negative	Negative
892	2	20.14	22.37	Negative	Negative	Negative	Negative	Negative	Negative
893	2	27.96	28.9	Negative	Negative	Negative	Negative	Negative	Negative
894	1	26.86	28.11	Negative	Negative	Negative	Negative	Negative	Negative
895	2	32.18	34.07	Negative	Negative	Negative	Negative	Negative	Negative
896	2	27.95	28.67	Negative	Negative	Negative	Negative	Negative	Negative
897	2	31.19	31.43	Negative	Negative	Negative	Negative	28.72	31.23
898	1	33.95	32.83	Negative	Negative	Negative	Negative	Negative	Negative
899	2	24.33	25.54	Negative	Negative	Negative	Negative	27.23	28.12
900	1	27.48	29.45	Negative	Negative	Negative	Negative	Negative	Negative
901	2	27.75	28.81	Negative	Negative	Negative	Negative	26.77	29.46
902	1	25.3	25.93	Negative	Negative	Negative	Negative	Negative	Negative
903	1	31.35	31.75	Negative	Negative	Negative	Negative	Negative	Negative
904	1	22.67	23.7	Negative	Negative	Negative	Negative	Negative	Negative
905	1	30.54	32.51	Negative	Negative	Negative	Negative	Negative	Negative
906	1	24.7	26.44	Negative	Negative	Negative	Negative	Negative	Negative
907	1	33.65	34.47	Negative	Negative	Negative	Negative	Negative	Negative
908	2	31.01	32.85	Negative	Negative	Negative	Negative	33.86	34.71
909	1	31.68	33.06	Negative	Negative	Negative	Negative	Negative	Negative
910	1	22.92	24.58	Negative	Negative	Negative	Negative	Negative	Negative
911	2	30.4	32.8	Negative	Negative	Negative	Negative	22.71	23.62
912	1	18.48	18.79	Negative	Negative	Negative	Negative	Negative	Negative
913	1	31.91	32.38	Negative	Negative	Negative	Negative	Negative	Negative
914	1	25.71	26.4	Negative	Negative	Negative	Negative	Negative	Negative
915	2	24.2	24.63	Negative	Negative	Negative	Negative	Negative	Negative
916	2	29.51	29.75	Negative	Negative	Negative	Negative	Negative	Negative
917	1	26.55	26.77	Negative	Negative	Negative	Negative	Negative	Negative
918	2	23.05	23.49	Negative	Negative	Negative	Negative	Negative	Negative
919	2	30.3	30.62	Negative	Negative	Negative	Negative	Negative	Negative
920	2	30.48	34	Negative	Negative	Negative	Negative	Negative	Negative
921	1	22.09	22.95	Negative	Negative	Negative	Negative	Negative	Negative
922	1	30.14	30.41	Negative	Negative	Negative	Negative	Negative	Negative
923	2	33.66	34.83	Negative	Negative	Negative	Negative	Negative	Negative
924	1	25.43	26.58	Negative	Negative	Negative	Negative	Negative	Negative
925	1	24.53	25.57	Negative	Negative	Negative	Negative	Negative	Negative
926	2	29.63	31.24	Negative	Negative	Negative	Negative	Negative	Negative
927	1	30.84	32.32	Negative	Negative	Negative	Negative	Negative	Negative
